# Supplementary material for: Morinda citrifolia Essential Oil: A Plant Resistance Biostimulant and a Sustainable Alternative for Controlling Phytopathogens and Insect Pests
Source: Biology (Basel). 2024 Jun 27;13(7):479. doi: 10.3390/biology13070479 (PMC11274064; doi:10.3390/biology13070479)
Supplement: Supplementary file 1 [file biology-13-00479-s001.zip]

Archive with 1 entries (1 files):
- biology-3041344-supplementary.pdf
